# Supplementary material for: Recruiting and Engaging American Indian and Alaska Native Teens and Young Adults in a SMS Help-Seeking Intervention: Lessons Learned from the BRAVE Study
Source: Int J Environ Res Public Health. 2020 Dec 16;17(24):9437. doi: 10.3390/ijerph17249437 (PMC7765783; doi:10.3390/ijerph17249437)
Supplement: Supplementary file 1 [file ijerph-17-09437-s001.zip]

Archive with 3 entries (2 files):
- Supplementary/
- Supplementary/Supplement 1.pdf
- Supplementary/Supplement 2.pdf
